# Supplementary material for: Dysregulation of T Follicular Helper and Regulatory Cells in IRF5-SLE Homozygous Risk Carriers and Systemic Lupus Erythematosus Patients
Source: Cells. 2025 Mar 19;14(6):454. doi: 10.3390/cells14060454 (PMC11941281; doi:10.3390/cells14060454)
Supplement: Supplementary file 1 [file cells-14-00454-s001.zip]

Archive with 1 entries (1 files):
- cells-3505008-supplementary.pdf
